# Supplementary material for: Evaluating the Risk of Paroxysmal Atrial Fibrillation in Noncardioembolic Ischemic Stroke Using Artificial Intelligence-Enabled ECG Algorithm
Source: Front Cardiovasc Med. 2022 Apr 8;9:865852. doi: 10.3389/fcvm.2022.865852 (PMC9024295; doi:10.3389/fcvm.2022.865852)
Supplement: Supplementary file 2 [file Data_Sheet_2.xlsx]

## Sheet: Supplementary Table 6
Supplementary Table 6. Model inference outputs obtained for the normal sinus rhythm ECGs of the control group and noncardioembolic ischemic stroke patients
Patient number	Sex	Age	Group	Model inference output
1	F	44	control	0.154086
2	F	53	control	0.80638
3	F	39	control	0.23284
3	F	33	control	0.314111
4	F	38	control	0.167778
5	F	56	control	0.158634
6	F	71	control	0.461233
6	F	74	control	0.499676
6	F	74	control	0.504154
7	M	58	control	0.528864
8	M	43	control	0.301953
9	F	40	control	0.147115
10	M	59	control	0.343099
11	M	36	control	0.723412
12	F	47	control	0.180105
13	F	43	control	0.279455
14	M	34	control	0.153965
15	F	58	control	0.244833
15	F	54	control	0.409257
15	F	45	control	0.0934538
16	M	55	control	0.468726
16	M	56	control	0.431349
16	M	39	control	0.452736
16	M	49	control	0.353762
17	M	71	control	0.302934
17	M	71	control	0.642843
18	M	34	control	0.284368
19	F	25	control	0.42103
20	F	57	control	0.562646
20	F	60	control	0.519268
20	F	61	control	0.53879
20	F	63	control	0.632105
21	F	57	control	0.262941
21	F	62	control	0.257331
21	F	60	control	0.405314
22	M	73	control	0.518498
22	M	75	control	0.832177
23	F	33	control	0.382481
24	M	51	control	0.151225
25	F	46	control	0.236161
25	F	46	control	0.390162
25	F	43	control	0.481554
26	M	29	control	0.27113
27	F	45	control	0.374864
27	F	41	control	0.417054
27	F	39	control	0.277164
27	F	43	control	0.337207
28	F	43	control	0.113866
29	F	43	control	0.169789
30	M	56	control	0.199244
31	F	35	control	0.198189
32	F	33	control	0.140411
33	M	48	control	0.372677
34	F	21	control	0.176504
34	F	22	control	0.276623
35	F	62	control	0.899841
35	F	62	control	0.838453
35	F	62	control	0.814058
35	F	62	control	0.757867
35	F	62	control	0.846232
35	F	62	control	0.539172
35	F	62	control	0.547064
35	F	62	control	0.853026
35	F	62	control	0.855623
36	M	50	control	0.458796
36	M	48	control	0.304408
37	F	82	control	0.405142
38	F	35	control	0.253195
39	F	52	control	0.40896
40	M	65	control	0.240899
40	M	63	control	0.25859
40	M	69	control	0.546971
40	M	66	control	0.330832
41	M	38	control	0.407386
42	M	82	control	0.416339
43	M	45	control	0.166517
43	M	46	control	0.222169
44	F	31	control	0.0997319
45	M	73	control	0.627824
45	M	73	control	0.763905
45	M	54	control	0.668971
45	M	73	control	0.659607
46	F	49	control	0.341353
47	M	46	control	0.352831
48	F	26	control	0.352117
48	F	25	control	0.406044
48	F	26	control	0.744314
48	F	28	control	0.734283
48	F	27	control	0.174576
48	F	25	control	0.344475
48	F	25	control	0.449934
48	F	29	control	0.225305
49	F	45	control	0.414117
50	F	29	control	0.0984129
50	F	27	control	0.105296
51	F	56	control	0.583152
51	F	56	control	0.350996
51	F	56	control	0.547997
51	F	55	control	0.626617
52	M	29	control	0.118539
52	M	29	control	0.135652
53	M	52	control	0.635983
53	M	42	control	0.605272
54	F	28	control	0.18593
55	F	52	control	0.305907
55	F	41	control	0.248023
56	F	46	control	0.471721
57	F	41	control	0.560096
58	M	36	control	0.227583
59	F	36	control	0.374881
59	F	40	control	0.440145
60	M	62	control	0.463324
61	F	65	control	0.46994
61	F	74	control	0.539649
61	F	64	control	0.459603
61	F	80	control	0.651944
61	F	85	control	0.848093
61	F	69	control	0.504099
62	M	73	control	0.187021
63	F	58	control	0.149091
63	F	71	control	0.242713
63	F	65	control	0.256348
63	F	68	control	0.356353
63	F	56	control	0.197002
63	F	69	control	0.263753
63	F	60	control	0.15146
63	F	65	control	0.309779
64	M	41	control	0.428182
64	M	40	control	0.344612
65	F	47	control	0.906271
66	M	44	control	0.415975
67	F	35	control	0.346262
68	F	44	control	0.152308
69	F	35	control	0.453213
69	F	36	control	0.346037
69	F	39	control	0.667909
70	F	47	control	0.27189
70	F	54	control	0.282358
71	F	29	control	0.384309
71	F	32	control	0.580086
71	F	33	control	0.373754
72	M	51	control	0.307081
72	M	54	control	0.368583
73	F	28	control	0.417468
73	F	39	control	0.555322
73	F	40	control	0.489084
73	F	43	control	0.555538
74	M	56	control	0.622942
75	F	46	control	0.414791
76	M	32	control	0.351601
77	M	34	control	0.280691
78	M	40	control	0.689915
79	F	48	control	0.605011
80	M	60	control	0.295673
81	F	37	control	0.375169
81	F	36	control	0.145705
81	F	45	control	0.466014
81	F	42	control	0.239759
81	F	42	control	0.281265
81	F	44	control	0.341462
81	F	38	control	0.444187
81	F	38	control	0.241319
82	F	34	control	0.216082
82	F	33	control	0.21003
83	F	62	control	0.619208
84	M	36	control	0.201974
85	M	61	control	0.472956
86	M	45	control	0.487068
86	M	47	control	0.303618
87	M	38	control	0.705118
88	F	39	control	0.572123
89	F	28	control	0.199127
89	F	30	control	0.182098
90	F	28	control	0.516326
91	F	40	control	0.27364
92	F	63	control	0.154714
93	M	27	control	0.239052
94	F	67	control	0.391984
95	F	58	control	0.596316
96	M	51	control	0.446023
97	F	36	control	0.185841
97	F	56	control	0.275495
97	F	46	control	0.157453
98	M	40	control	0.279887
99	F	58	control	0.598668
100	F	46	control	0.423656
100	F	44	control	0.380511
101	F	41	control	0.21643
102	F	29	control	0.523888
102	F	33	control	0.313667
103	F	30	control	0.284466
104	F	34	control	0.13806
104	F	34	control	0.279014
104	F	34	control	0.771372
104	F	34	control	0.1082
104	F	34	control	0.157132
104	F	34	control	0.15562
104	F	34	control	0.202636
104	F	34	control	0.234016
104	F	31	control	0.23825
104	F	34	control	0.253813
105	M	47	control	0.214461
106	M	67	control	0.686788
106	M	67	control	0.681494
106	M	70	control	0.694278
106	M	71	control	0.613264
106	M	67	control	0.722579
107	F	47	control	0.334924
107	F	50	control	0.434251
108	M	55	control	0.668258
109	F	30	control	0.143097
110	M	74	control	0.499682
111	F	57	control	0.688586
111	F	64	control	0.622266
111	F	64	control	0.707151
111	F	52	control	0.703718
112	M	60	control	0.55208
113	M	22	control	0.231287
114	F	36	control	0.160514
114	F	40	control	0.177145
115	M	38	control	0.229845
116	M	58	control	0.552065
116	M	68	control	0.558695
116	M	72	control	0.539188
117	M	33	control	0.108095
118	F	53	control	0.59104
119	M	53	control	0.219127
119	M	53	control	0.262806
119	M	53	control	0.526823
119	M	56	control	0.637089
119	M	55	control	0.500202
119	M	53	control	0.252698
119	M	53	control	0.262186
119	M	52	control	0.487722
120	F	37	control	0.305124
121	M	52	control	0.56447
122	M	65	control	0.746705
122	M	65	control	0.362831
123	M	57	control	0.246075
124	F	31	control	0.232828
125	M	55	control	0.260567
125	M	55	control	0.298748
125	M	55	control	0.309029
125	M	55	control	0.306914
125	M	55	control	0.202583
125	M	55	control	0.264642
125	M	55	control	0.198879
125	M	55	control	0.330448
125	M	55	control	0.841036
125	M	56	control	0.199162
125	M	56	control	0.223222
125	M	55	control	0.275218
126	M	19	control	0.248178
127	F	44	control	0.326718
128	M	41	control	0.632786
128	M	42	control	0.62922
128	M	45	control	0.771484
128	M	44	control	0.582308
129	M	29	control	0.36426
130	F	55	control	0.894691
130	F	43	control	0.231225
130	F	57	control	0.483912
131	F	70	control	0.483347
132	M	18	control	0.426937
133	M	62	control	0.306138
134	M	27	control	0.428699
134	M	27	control	0.378519
134	M	28	control	0.302736
134	M	28	control	0.446687
135	M	34	control	0.761155
136	M	81	control	0.590698
137	F	58	control	0.594426
138	F	55	control	0.715054
139	M	31	control	0.368538
139	M	31	control	0.362129
140	F	30	control	0.384116
140	F	23	control	0.233036
141	M	44	control	0.281291
142	F	66	control	0.616285
143	F	41	control	0.267533
144	M	82	control	0.85082
144	M	84	control	0.624166
145	M	59	control	0.38214
145	M	67	control	0.294261
145	M	69	control	0.525989
145	M	72	control	0.540096
145	M	65	control	0.156386
145	M	67	control	0.357094
145	M	67	control	0.439866
146	F	60	control	0.277481
147	M	47	control	0.304301
147	M	52	control	0.319419
147	M	46	control	0.250352
148	F	48	control	0.280128
148	F	47	control	0.637716
148	F	47	control	0.403578
149	F	37	control	0.21802
150	M	57	control	0.438274
150	M	57	control	0.447731
151	F	50	control	0.458436
152	M	43	control	0.496036
153	F	26	control	0.10247
154	M	48	control	0.454519
154	M	48	control	0.455269
155	F	38	control	0.336351
156	M	61	control	0.479393
156	M	50	control	0.339582
156	M	45	control	0.260971
157	F	49	control	0.316642
158	M	26	control	0.0994496
159	M	28	control	0.391338
160	M	49	control	0.239703
161	F	61	control	0.380546
161	F	70	control	0.385429
161	F	74	control	0.535005
162	M	57	control	0.434355
163	M	36	control	0.593782
163	M	37	control	0.545842
164	F	39	control	0.296488
164	F	40	control	0.333694
165	M	43	control	0.184745
165	M	46	control	0.377561
165	M	41	control	0.136891
165	M	40	control	0.155978
166	M	66	control	0.771207
166	M	66	control	0.847524
167	M	78	control	0.627437
168	F	23	control	0.178145
169	M	65	control	0.561862
170	F	31	control	0.0952914
171	F	20	control	0.581857
172	F	40	control	0.397505
173	M	29	control	0.603814
173	M	29	control	0.598357
174	F	75	control	0.273349
175	F	57	control	0.819698
175	F	64	control	0.705547
175	F	67	control	0.778956
176	M	43	control	0.417705
177	F	58	control	0.418117
177	F	42	control	0.175212
177	F	40	control	0.153699
178	F	38	control	0.302465
178	F	38	control	0.214378
179	F	19	control	0.174359
180	M	26	control	0.103005
181	M	55	control	0.648376
182	F	75	control	0.472094
183	M	42	control	0.703808
184	M	49	control	0.353863
185	M	49	control	0.7985
186	M	46	control	0.238537
186	M	48	control	0.556594
187	M	35	control	0.450512
188	F	57	control	0.215057
189	F	30	control	0.28291
189	F	36	control	0.410013
190	F	38	control	0.389095
190	F	34	control	0.205074
190	F	34	control	0.51293
190	F	40	control	0.333841
190	F	46	control	0.529583
191	F	41	control	0.237205
192	M	31	control	0.292626
193	F	34	control	0.344615
194	M	41	control	0.222454
195	F	69	control	0.545018
196	F	35	control	0.182952
197	M	47	control	0.140152
197	M	40	control	0.150794
198	F	28	control	0.0446197
198	F	27	control	0.0351305
198	F	28	control	0.0483893
199	F	42	control	0.0820533
200	M	42	control	0.163034
200	M	55	control	0.398012
200	M	47	control	0.0827741
200	M	44	control	0.172198
200	M	47	control	0.0654034
200	M	50	control	0.31205
200	M	40	control	0.143938
201	M	31	control	0.170626
202	F	41	control	0.287883
203	M	35	control	0.188041
203	M	26	control	0.230211
204	F	31	control	0.0760104
205	F	46	control	0.363852
206	M	22	control	0.26253
206	M	22	control	0.711211
207	F	43	control	0.350828
207	F	58	control	0.536216
207	F	58	control	0.373829
208	F	24	control	0.240909
209	M	24	control	0.172713
210	F	34	control	0.31762
211	F	31	control	0.451449
212	M	62	control	0.225276
212	M	61	control	0.37023
212	M	61	control	0.304711
212	M	62	control	0.362
212	M	62	control	0.307728
212	M	62	control	0.331704
212	M	62	control	0.326476
212	M	62	control	0.31306
213	F	52	control	0.533806
213	F	34	control	0.210712
213	F	41	control	0.40625
214	F	56	control	0.518409
215	F	60	control	0.376071
215	F	63	control	0.434941
216	M	37	control	0.0858053
217	F	39	control	0.191727
217	F	40	control	0.309467
217	F	39	control	0.305652
217	F	40	control	0.236183
218	M	69	control	0.237707
218	M	67	control	0.516777
218	M	61	control	0.415586
219	F	66	control	0.774582
220	F	47	control	0.157398
221	F	92	control	0.491007
222	M	40	control	0.162495
222	M	43	control	0.239369
222	M	41	control	0.223782
222	M	43	control	0.253081
222	M	43	control	0.307972
223	M	81	control	0.349199
224	F	49	control	0.247556
225	F	19	control	0.130559
226	F	61	control	0.307055
227	F	39	control	0.36064
227	F	39	control	0.261304
227	F	30	control	0.126835
228	M	55	control	0.0945794
228	M	54	control	0.0895297
228	M	54	control	0.130742
229	M	64	control	0.313363
229	M	57	control	0.362327
230	F	55	control	0.383232
231	F	77	control	0.630738
232	M	39	control	0.481953
233	F	51	control	0.204227
234	M	39	control	0.224188
235	M	46	control	0.280961
236	F	54	control	0.763516
236	F	50	control	0.86579
236	F	44	control	0.780765
236	F	54	control	0.877349
236	F	52	control	0.876466
236	F	56	control	0.821864
236	F	50	control	0.709623
236	F	58	control	0.799906
236	F	48	control	0.652781
236	F	45	control	0.743883
236	F	45	control	0.69202
236	F	48	control	0.602369
236	F	52	control	0.895014
236	F	56	control	0.836025
236	F	46	control	0.71945
237	M	58	control	0.664693
237	M	58	control	0.566589
237	M	61	control	0.865988
238	F	41	control	0.258645
239	F	73	control	0.622845
239	F	67	control	0.42123
240	F	26	control	0.304244
241	M	41	control	0.152625
242	M	31	control	0.115006
243	F	34	control	0.276469
244	M	54	control	0.314251
245	M	40	control	0.422637
245	M	41	control	0.212864
245	M	39	control	0.158683
245	M	36	control	0.259485
246	F	51	control	0.213604
247	F	56	control	0.292181
248	F	46	control	0.467134
249	F	62	control	0.224086
250	M	31	control	0.154171
250	M	30	control	0.123674
251	F	37	control	0.314828
252	M	84	control	0.745025
253	M	35	control	0.132891
254	F	27	control	0.195211
254	F	25	control	0.107279
255	M	36	control	0.175428
256	M	29	control	0.26678
257	F	38	control	0.351035
258	F	53	control	0.473178
258	F	56	control	0.569619
259	M	57	control	0.576107
259	M	60	control	0.411402
260	M	19	control	0.0404485
261	F	53	control	0.349349
262	F	68	control	0.335761
263	F	34	control	0.425655
264	F	53	control	0.0764782
265	M	63	control	0.437381
265	M	63	control	0.369559
265	M	63	control	0.318724
266	M	45	control	0.560663
267	M	25	control	0.173452
268	M	36	control	0.229871
268	M	36	control	0.407191
269	F	27	control	0.117278
270	F	42	control	0.390626
271	M	47	control	0.259263
271	M	47	control	0.4007
272	M	43	control	0.655364
273	M	36	control	0.327427
273	M	42	control	0.394013
274	M	65	control	0.245161
274	M	65	control	0.389591
275	M	88	control	0.631757
275	M	89	control	0.703483
276	F	30	control	0.0685623
277	F	33	control	0.137355
278	M	63	control	0.571924
279	F	56	control	0.531237
280	F	77	control	0.528224
281	M	44	control	0.483387
282	F	35	control	0.440276
283	F	43	control	0.293974
283	F	30	control	0.0927884
284	M	44	control	0.271924
284	M	41	control	0.21912
284	M	42	control	0.228485
284	M	43	control	0.312426
285	F	24	control	0.312536
286	M	44	control	0.576024
287	M	40	control	0.146248
287	M	43	control	0.0996623
288	M	56	control	0.345907
289	M	39	control	0.206328
290	M	43	control	0.415987
291	F	51	control	0.382779
292	F	42	control	0.231273
293	F	41	control	0.382301
294	F	49	control	0.243821
294	F	39	control	0.247961
295	F	38	control	0.158127
296	M	84	control	0.584372
296	M	66	control	0.419987
297	F	37	control	0.14334
298	F	30	control	0.131431
299	M	20	control	0.365389
300	M	34	control	0.143206
300	M	33	control	0.347335
301	F	38	control	0.327339
302	M	76	control	0.506298
302	M	76	control	0.750777
303	M	62	control	0.601873
303	M	64	control	0.631141
303	M	60	control	0.486369
303	M	51	control	0.752322
303	M	65	control	0.808533
304	F	62	control	0.185135
304	F	57	control	0.163649
304	F	63	control	0.249344
304	F	64	control	0.365828
305	M	59	control	0.328332
306	M	47	control	0.655741
307	F	31	control	0.302838
308	F	49	control	0.331153
309	F	45	control	0.699238
310	M	35	control	0.192664
311	F	27	control	0.143309
312	M	41	control	0.248418
313	F	54	control	0.118999
313	F	54	control	0.163928
314	F	38	control	0.226838
314	F	33	control	0.235288
314	F	41	control	0.329832
315	M	64	control	0.819467
316	F	25	control	0.185559
317	M	34	control	0.255632
318	M	56	control	0.35433
319	M	64	control	0.597358
319	M	64	control	0.618076
320	F	50	control	0.205833
320	F	49	control	0.451727
320	F	50	control	0.333527
321	M	41	control	0.242011
321	M	38	control	0.401568
322	F	32	control	0.469967
322	F	33	control	0.407568
323	M	47	control	0.190044
323	M	39	control	0.389757
324	F	64	control	0.528454
325	F	61	control	0.43781
326	F	53	control	0.800807
327	F	40	control	0.149522
328	F	67	control	0.40256
329	F	45	control	0.632953
329	F	42	control	0.212657
330	M	52	control	0.431795
331	M	27	control	0.358128
332	M	49	control	0.189643
333	M	37	control	0.676865
334	F	27	control	0.220766
335	F	46	control	0.238198
336	M	50	control	0.338919
337	M	36	control	0.427171
338	F	33	control	0.403603
338	F	32	control	0.335281
339	M	20	control	0.235799
339	M	23	control	0.244609
340	M	70	control	0.389132
341	M	44	control	0.527282
342	F	56	control	0.445078
342	F	56	control	0.444787
342	F	57	control	0.372946
342	F	57	control	0.510282
342	F	59	control	0.398798
342	F	57	control	0.435418
342	F	58	control	0.476059
342	F	57	control	0.519283
342	F	56	control	0.425964
342	F	56	control	0.449114
342	F	58	control	0.435657
342	F	57	control	0.505094
343	F	48	control	0.2606
344	F	75	control	0.599373
345	M	60	control	0.758277
346	M	51	control	0.28347
346	M	43	control	0.451428
347	M	29	control	0.324454
348	M	39	control	0.306189
348	M	39	control	0.194037
349	M	51	control	0.366187
350	M	56	control	0.383063
351	F	37	control	0.344203
352	F	50	control	0.850317
353	F	61	control	0.745461
353	F	79	control	0.797027
353	F	81	control	0.784868
354	M	53	control	0.211083
355	F	48	control	0.733936
355	F	49	control	0.667186
356	M	29	control	0.43612
356	M	31	control	0.357537
357	M	37	control	0.140446
358	F	31	control	0.332846
359	F	34	control	0.442963
359	F	34	control	0.231304
359	F	34	control	0.252462
360	F	31	control	0.459499
360	F	31	control	0.412954
361	M	36	control	0.0878175
362	M	46	control	0.188198
362	M	48	control	0.191397
362	M	48	control	0.294268
362	M	45	control	0.126023
362	M	51	control	0.207321
362	M	51	control	0.375222
362	M	49	control	0.186715
362	M	44	control	0.136621
363	F	41	control	0.271516
364	F	29	control	0.623638
364	F	42	control	0.386265
365	F	31	control	0.345473
366	M	37	control	0.190072
367	F	29	control	0.377032
368	F	23	control	0.420027
369	F	20	control	0.173262
370	F	40	control	0.165001
371	M	36	control	0.0964428
372	M	39	control	0.288152
372	M	35	control	0.145543
373	F	28	control	0.399182
374	M	62	control	0.203089
375	M	39	control	0.132605
376	F	36	control	0.152381
377	F	33	control	0.199395
378	F	36	control	0.089923
378	F	37	control	0.210912
378	F	37	control	0.12658
378	F	37	control	0.191826
379	F	55	control	0.272211
380	F	28	control	0.245639
381	M	23	control	0.591654
382	M	70	control	0.264235
383	F	49	control	0.507225
384	F	38	control	0.097974
385	M	32	control	0.407269
385	M	32	control	0.282415
386	F	22	control	0.241584
387	M	23	control	0.278669
388	F	38	control	0.382845
389	F	40	control	0.122519
390	F	62	control	0.552475
391	M	38	control	0.662299
391	M	28	control	0.472289
391	M	28	control	0.629421
392	M	31	control	0.169081
393	F	51	control	0.142428
394	F	47	control	0.354565
395	F	43	control	0.294261
396	F	68	control	0.30458
397	F	34	control	0.25438
398	F	48	control	0.49522
399	F	27	control	0.235307
400	F	28	control	0.375961
401	M	43	control	0.618143
402	F	41	control	0.190621
403	F	20	control	0.723522
404	F	80	control	0.412417
405	F	32	control	0.855671
406	M	43	control	0.269408
407	F	58	control	0.559351
408	M	43	control	0.324582
409	F	63	control	0.367898
410	F	35	control	0.483681
411	F	75	control	0.629227
412	F	40	control	0.434607
412	F	40	control	0.429066
413	F	31	control	0.372271
414	F	52	control	0.817339
415	F	42	control	0.568265
416	F	38	control	0.184496
416	F	38	control	0.19041
416	F	41	control	0.0869239
416	F	36	control	0.296449
417	F	38	control	0.467217
418	M	54	control	0.164716
418	M	59	control	0.255633
418	M	48	control	0.234521
418	M	51	control	0.225367
419	F	45	control	0.11172
419	F	45	control	0.181234
420	M	32	control	0.232498
421	F	62	control	0.767245
421	F	70	control	0.733304
421	F	64	control	0.738434
422	M	49	control	0.135144
422	M	51	control	0.132045
422	M	51	control	0.255289
422	M	50	control	0.0982115
423	F	27	control	0.0732375
423	F	33	control	0.0757218
424	F	26	control	0.419021
425	F	53	control	0.353221
426	M	75	control	0.564657
427	F	50	control	0.579583
427	F	50	control	0.403637
427	F	50	control	0.556153
427	F	50	control	0.580211
427	F	50	control	0.378475
428	F	21	control	0.194773
428	F	25	control	0.111514
429	M	49	control	0.35876
430	M	54	control	0.362631
431	F	43	control	0.460517
432	M	43	control	0.359447
433	M	54	control	0.436955
434	F	30	control	0.462545
435	M	28	control	0.392768
436	F	30	control	0.301922
436	F	29	control	0.433209
437	F	41	control	0.261328
438	F	48	control	0.201032
439	F	52	control	0.484985
440	F	48	control	0.318733
441	F	67	control	0.57992
442	F	53	control	0.181318
443	F	36	control	0.34766
443	F	38	control	0.659565
444	F	56	control	0.723943
444	F	60	control	0.335877
444	F	65	control	0.348799
444	F	65	control	0.31615
445	F	60	control	0.232778
446	F	19	control	0.784546
447	M	23	control	0.715836
448	M	80	control	0.196784
449	M	25	control	0.114572
449	M	25	control	0.120208
450	F	50	control	0.688551
451	M	61	control	0.766852
451	M	61	control	0.749705
451	M	61	control	0.548477
451	M	62	control	0.813527
452	F	37	control	0.248269
453	M	35	control	0.296919
453	M	34	control	0.174515
453	M	36	control	0.127842
454	F	32	control	0.55604
455	F	41	control	0.75431
456	F	41	control	0.463071
457	F	60	control	0.335562
458	M	57	control	0.226671
459	M	43	control	0.332162
459	M	46	control	0.210847
460	M	68	control	0.691254
461	M	32	control	0.192353
462	F	27	control	0.329093
463	F	29	control	0.611759
464	F	73	control	0.497048
464	F	73	control	0.50517
465	F	36	control	0.381067
466	M	66	control	0.321602
467	F	76	control	0.667062
467	F	76	control	0.627323
467	F	57	control	0.369739
468	M	44	control	0.286882
469	F	71	control	0.744615
469	F	74	control	0.762821
470	F	29	control	0.185338
470	F	29	control	0.2103
471	F	36	control	0.21163
471	F	41	control	0.650411
472	M	35	control	0.444122
473	F	40	control	0.240064
474	F	41	control	0.201306
475	M	30	control	0.676523
476	M	18	control	0.174198
477	M	83	control	0.607939
477	M	70	control	0.630455
478	M	29	control	0.328133
479	M	50	control	0.48969
479	M	51	control	0.246191
479	M	38	control	0.202972
479	M	46	control	0.529293
479	M	52	control	0.393494
479	M	44	control	0.316471
479	M	47	control	0.342064
480	M	24	control	0.285676
481	M	39	control	0.635665
482	M	35	control	0.53806
483	M	40	control	0.48789
483	M	32	control	0.230747
483	M	42	control	0.329972
484	F	18	control	0.430407
485	M	23	control	0.270442
486	F	32	control	0.400452
487	M	39	control	0.149331
488	M	35	control	0.198386
489	M	32	control	0.336964
490	F	42	control	0.519327
490	F	44	control	0.465171
491	M	65	control	0.480593
491	M	57	control	0.259618
491	M	58	control	0.344621
491	M	59	control	0.470171
491	M	64	control	0.427848
491	M	57	control	0.445862
491	M	61	control	0.525076
491	M	57	control	0.420545
491	M	57	control	0.220178
491	M	67	control	0.470353
492	F	56	control	0.532326
492	F	61	control	0.60287
493	M	29	control	0.167966
494	M	54	control	0.692162
495	F	36	control	0.47223
496	M	19	control	0.0950632
497	F	35	control	0.565637
498	M	51	control	0.502507
499	M	37	control	0.293156
500	M	45	control	0.387985
500	M	41	control	0.31988
500	M	44	control	0.396239
501	F	40	control	0.573732
502	F	36	control	0.297825
503	F	34	control	0.376862
503	F	33	control	0.260796
504	F	56	control	0.42935
504	F	45	control	0.199308
505	M	19	control	0.122419
506	F	39	control	0.229224
506	F	36	control	0.365912
506	F	35	control	0.280268
506	F	38	control	0.376253
507	F	32	control	0.357852
508	M	58	control	0.34671
508	M	55	control	0.386027
508	M	57	control	0.414007
508	M	54	control	0.31685
508	M	58	control	0.438283
508	M	58	control	0.411128
508	M	52	control	0.191729
508	M	57	control	0.47286
508	M	59	control	0.603449
508	M	52	control	0.357827
508	M	52	control	0.309027
509	M	41	control	0.262036
509	M	39	control	0.24401
509	M	42	control	0.35936
510	M	23	control	0.218501
511	F	41	control	0.148237
512	M	46	control	0.223597
513	M	57	control	0.267714
513	M	54	control	0.171169
513	M	64	control	0.513412
513	M	51	control	0.43909
513	M	52	control	0.162076
513	M	55	control	0.213552
514	F	61	control	0.225258
514	F	59	control	0.246651
515	F	22	control	0.27137
515	F	22	control	0.389585
516	F	47	control	0.20622
517	M	68	control	0.0931893
518	F	26	control	0.777179
519	F	55	control	0.375003
520	M	31	control	0.188749
521	M	29	control	0.128829
522	M	53	control	0.571632
523	F	48	control	0.323441
524	M	43	control	0.224014
524	M	42	control	0.302527
524	M	40	control	0.186513
525	M	51	control	0.338323
526	M	50	control	0.237022
526	M	60	control	0.250059
526	M	47	control	0.165143
527	M	24	control	0.118803
528	F	70	control	0.768345
528	F	84	control	0.621277
528	F	81	control	0.876774
528	F	69	control	0.545433
528	F	76	control	0.56714
528	F	81	control	0.616812
528	F	69	control	0.628729
528	F	85	control	0.689018
529	M	50	control	0.449312
530	M	57	control	0.625922
530	M	47	control	0.380152
530	M	46	control	0.364451
530	M	58	control	0.583426
530	M	40	control	0.374535
530	M	49	control	0.570664
530	M	51	control	0.45644
530	M	44	control	0.206084
530	M	42	control	0.472111
530	M	50	control	0.562179
530	M	48	control	0.178988
530	M	52	control	0.569963
531	M	64	control	0.498013
532	M	25	control	0.237961
532	M	27	control	0.209155
532	M	33	control	0.402603
532	M	32	control	0.507716
533	F	32	control	0.171516
534	M	28	control	0.311767
535	F	33	control	0.243431
536	M	24	control	0.377707
537	M	54	control	0.176394
538	M	36	control	0.37875
538	M	32	control	0.360376
539	M	46	control	0.269994
540	M	44	control	0.636102
541	F	22	control	0.111107
541	F	22	control	0.0892632
542	F	58	control	0.542415
543	M	62	control	0.582666
543	M	57	control	0.362808
544	M	49	control	0.335309
544	M	47	control	0.171793
544	M	51	control	0.166976
544	M	50	control	0.180656
545	F	21	control	0.227897
546	F	36	control	0.252654
547	F	45	control	0.314894
548	F	28	control	0.096966
549	M	35	control	0.681223
549	M	37	control	0.707892
550	M	60	control	0.39173
551	M	40	control	0.517693
552	F	30	control	0.349186
553	F	18	control	0.405525
553	F	20	control	0.148438
554	F	32	control	0.342271
554	F	33	control	0.295846
555	F	47	control	0.210114
555	F	49	control	0.326886
556	F	48	control	0.604145
556	F	50	control	0.69358
556	F	49	control	0.754898
556	F	44	control	0.516247
557	F	36	control	0.271724
558	M	24	control	0.192279
559	M	69	control	0.500809
560	F	37	control	0.39909
561	F	48	control	0.219515
562	F	65	control	0.728157
562	F	63	control	0.675998
563	F	40	control	0.246427
563	F	38	control	0.263537
564	F	43	control	0.363108
565	M	68	control	0.477913
566	M	24	control	0.0398827
567	M	50	control	0.515873
568	M	35	control	0.308262
569	M	58	control	0.558322
570	F	72	control	0.55819
570	F	72	control	0.504361
571	F	49	control	0.135641
571	F	59	control	0.333378
571	F	47	control	0.146106
572	F	30	control	0.260184
573	M	57	control	0.701279
573	M	49	control	0.482664
573	M	55	control	0.564654
573	M	50	control	0.72752
573	M	52	control	0.608272
573	M	52	control	0.575698
573	M	50	control	0.491409
574	M	60	control	0.538905
574	M	58	control	0.535564
574	M	67	control	0.805889
575	M	29	control	0.582841
576	M	47	control	0.339391
577	F	46	control	0.169507
577	F	46	control	0.174307
578	F	32	control	0.21027
579	F	40	control	0.354587
579	F	40	control	0.235158
579	F	40	control	0.241182
579	F	39	control	0.189674
579	F	39	control	0.16607
579	F	40	control	0.133364
579	F	40	control	0.155815
579	F	40	control	0.218809
579	F	40	control	0.207313
580	M	59	control	0.646711
580	M	66	control	0.516773
580	M	59	control	0.725201
580	M	59	control	0.751178
581	M	45	control	0.183545
581	M	41	control	0.0766974
581	M	44	control	0.265414
581	M	40	control	0.182924
581	M	40	control	0.0968833
582	F	20	control	0.123776
583	M	76	control	0.486015
584	F	52	control	0.348863
584	F	51	control	0.567822
584	F	45	control	0.380466
584	F	47	control	0.34865
585	F	45	control	0.187843
586	F	34	control	0.276528
587	F	58	control	0.298345
587	F	59	control	0.523957
587	F	59	control	0.555367
587	F	60	control	0.709004
588	M	42	control	0.287312
588	M	60	control	0.290547
589	F	33	control	0.178543
590	F	39	control	0.192924
590	F	34	control	0.127831
591	M	56	control	0.527801
591	M	58	control	0.466881
592	F	30	control	0.124016
593	M	56	control	0.434911
593	M	56	control	0.201564
594	M	32	control	0.578206
594	M	32	control	0.0875997
595	F	38	control	0.252389
596	F	52	control	0.435845
596	F	53	control	0.177923
597	F	35	control	0.182788
598	M	57	control	0.201267
599	M	39	control	0.198491
599	M	40	control	0.285995
600	M	61	control	0.556888
601	F	40	control	0.112662
601	F	35	control	0.207631
602	F	39	control	0.240535
602	F	46	control	0.420736
603	F	27	control	0.205601
604	M	19	control	0.791187
605	F	45	control	0.142692
606	F	50	control	0.500167
606	F	50	control	0.534719
607	M	76	control	0.398966
608	F	70	control	0.706153
608	F	70	control	0.762819
608	F	70	control	0.842777
609	M	18	control	0.233847
610	F	56	control	0.812952
611	M	83	control	0.597145
612	F	22	control	0.496619
613	F	47	control	0.132798
614	F	55	control	0.681722
615	M	41	control	0.741944
615	M	41	control	0.747115
615	M	41	control	0.741313
615	M	41	control	0.746899
616	F	53	control	0.340671
616	F	53	control	0.534441
617	F	29	control	0.209802
617	F	30	control	0.2142
618	M	28	control	0.242068
619	F	44	control	0.396259
620	F	78	control	0.796627
620	F	73	control	0.722654
621	M	51	control	0.258953
622	M	74	control	0.287103
623	F	55	control	0.570726
623	F	56	control	0.74281
623	F	55	control	0.643496
623	F	55	control	0.489355
624	M	42	control	0.157713
624	M	42	control	0.327797
625	F	29	control	0.160251
626	F	41	control	0.217419
627	M	76	control	0.374113
627	M	76	control	0.459473
627	M	76	control	0.379663
628	F	33	control	0.233481
629	M	34	control	0.495844
630	F	39	control	0.269034
630	F	41	control	0.470649
631	F	38	control	0.0981231
632	M	62	control	0.443417
632	M	64	control	0.509084
632	M	59	control	0.391072
632	M	56	control	0.413637
632	M	63	control	0.490677
633	F	41	control	0.186725
634	M	39	control	0.29567
635	F	36	control	0.226535
636	M	67	control	0.745625
637	M	47	control	0.19754
637	M	47	control	0.348433
637	M	47	control	0.403972
638	F	35	control	0.303501
639	F	23	control	0.257437
640	M	68	control	0.745142
640	M	66	control	0.664709
640	M	58	control	0.67981
641	M	40	control	0.649891
642	F	56	control	0.486725
642	F	57	control	0.35827
643	F	33	control	0.128874
644	M	75	control	0.696909
644	M	74	control	0.568504
645	M	50	control	0.226896
646	M	54	control	0.455527
646	M	53	control	0.433273
646	M	57	control	0.583412
647	M	22	control	0.265501
648	M	31	control	0.606495
649	M	53	control	0.710136
649	M	53	control	0.695755
650	F	41	control	0.632133
651	M	20	control	0.360996
652	M	19	control	0.25556
653	M	33	control	0.142742
654	F	48	control	0.450191
655	M	42	control	0.157042
656	M	27	control	0.275636
657	M	61	control	0.731551
658	M	73	control	0.541252
659	F	22	control	0.424116
660	M	70	control	0.744772
661	F	22	control	0.0995355
661	F	26	control	0.0430668
661	F	30	control	0.106668
661	F	24	control	0.0805863
661	F	25	control	0.102046
661	F	28	control	0.138567
661	F	28	control	0.0936043
661	F	21	control	0.0792561
661	F	27	control	0.0979413
662	F	33	control	0.128733
663	F	64	control	0.606048
663	F	60	control	0.553669
664	M	74	control	0.748075
664	M	76	control	0.699122
665	M	64	control	0.362304
666	F	48	control	0.298321
666	F	51	control	0.107119
666	F	44	control	0.373613
667	M	50	control	0.300362
668	M	36	control	0.514197
668	M	34	control	0.600132
668	M	35	control	0.498941
668	M	35	control	0.536447
668	M	18	control	0.329658
668	M	34	control	0.560211
668	M	35	control	0.670208
669	M	34	control	0.309169
670	M	53	control	0.297556
671	M	48	control	0.365088
672	F	61	control	0.232271
673	F	45	control	0.626195
674	F	44	control	0.398058
674	F	28	control	0.454839
675	F	52	control	0.445317
675	F	52	control	0.237972
676	M	68	control	0.438904
676	M	69	control	0.429302
676	M	69	control	0.29751
677	F	26	control	0.211981
678	M	37	control	0.622358
679	F	43	control	0.236658
679	F	41	control	0.146139
680	F	37	control	0.153535
681	F	45	control	0.419907
681	F	45	control	0.358802
682	M	35	control	0.500881
683	F	43	control	0.484544
684	F	44	control	0.143344
685	M	49	control	0.40591
686	F	19	control	0.120631
687	M	48	control	0.289827
688	F	70	control	0.429558
689	M	68	control	0.463297
690	F	21	control	0.279061
691	F	30	control	0.171997
691	F	28	control	0.123655
692	M	42	control	0.466858
692	M	50	control	0.464117
693	M	47	control	0.376464
693	M	45	control	0.379665
694	M	40	control	0.199156
695	F	35	control	0.29139
696	M	37	control	0.178651
696	M	46	control	0.407507
696	M	35	control	0.16059
696	M	40	control	0.230158
696	M	41	control	0.222026
696	M	39	control	0.200177
697	M	33	control	0.157919
698	M	32	control	0.361464
699	M	51	control	0.319047
700	M	70	control	0.566386
701	F	50	control	0.468164
701	F	38	control	0.46822
701	F	40	control	0.13629
701	F	41	control	0.296574
701	F	42	control	0.22199
701	F	50	control	0.595401
702	F	62	control	0.358532
702	F	64	control	0.585685
702	F	64	control	0.477021
703	F	61	control	0.639642
704	M	49	control	0.2124
705	F	47	control	0.150615
706	M	21	control	0.173549
707	M	45	control	0.529405
708	F	40	control	0.200756
709	F	31	control	0.512474
710	F	48	control	0.322045
711	M	48	control	0.325079
712	F	64	control	0.712503
713	M	19	control	0.128575
714	F	43	control	0.227558
715	F	45	control	0.263793
716	F	39	control	0.652583
717	F	48	control	0.391951
718	M	66	control	0.48648
719	F	36	control	0.108013
720	F	67	control	0.427286
720	F	86	control	0.66474
721	F	55	control	0.404154
722	F	57	control	0.099467
722	F	57	control	0.501209
723	M	45	control	0.590677
724	F	54	control	0.480521
725	F	35	control	0.16855
726	F	47	control	0.566658
727	F	48	control	0.111778
728	M	52	control	0.0828892
728	M	59	control	0.0994609
729	M	36	control	0.334127
730	M	65	control	0.299682
730	M	73	control	0.217773
730	M	72	control	0.333349
731	M	57	control	0.729365
731	M	55	control	0.728759
732	F	32	control	0.201968
733	F	18	control	0.183755
733	F	24	control	0.153867
734	F	49	control	0.572419
734	F	44	control	0.406529
734	F	48	control	0.486446
734	F	48	control	0.490685
735	M	38	control	0.176571
736	F	36	control	0.37487
737	M	33	control	0.0739747
738	F	33	control	0.250513
739	M	30	control	0.808293
740	F	45	control	0.147354
740	F	47	control	0.235544
740	F	46	control	0.124711
740	F	48	control	0.144808
740	F	49	control	0.195962
741	M	22	control	0.193527
742	M	37	control	0.146501
742	M	39	control	0.314289
742	M	40	control	0.189989
743	M	32	control	0.213464
744	M	58	control	0.475996
744	M	60	control	0.537961
744	M	60	control	0.411818
744	M	56	control	0.279064
744	M	58	control	0.477798
744	M	60	control	0.454654
745	F	56	control	0.518317
746	M	34	control	0.299609
747	M	40	control	0.551337
747	M	38	control	0.641819
747	M	38	control	0.480607
747	M	38	control	0.569073
747	M	38	control	0.662561
747	M	41	control	0.593841
747	M	42	control	0.573023
747	M	39	control	0.474348
748	F	21	control	0.274469
749	F	45	control	0.595275
749	F	45	control	0.283342
749	F	45	control	0.337277
750	F	50	control	0.414776
751	M	39	control	0.297772
752	M	26	control	0.484264
753	F	40	control	0.443437
754	F	50	control	0.339505
755	M	18	control	0.307733
755	M	21	control	0.329713
756	M	48	control	0.895035
757	F	40	control	0.156479
758	F	72	control	0.624638
758	F	68	control	0.45924
759	M	54	control	0.544306
760	F	31	control	0.476444
761	M	43	control	0.0782265
762	F	22	control	0.161918
763	F	49	control	0.0897022
764	M	29	control	0.622633
765	F	77	control	0.29359
766	M	81	control	0.901841
766	M	81	control	0.207983
767	M	37	control	0.432405
767	M	39	control	0.395257
768	F	28	control	0.377178
769	M	63	control	0.485518
770	M	65	control	0.361944
771	F	42	control	0.787454
772	M	26	control	0.222035
773	F	36	control	0.229597
774	M	36	control	0.296001
775	M	50	control	0.59079
776	F	53	control	0.35756
776	F	60	control	0.517728
776	F	55	control	0.343521
776	F	58	control	0.441952
777	F	52	control	0.543153
777	F	54	control	0.556535
777	F	53	control	0.710606
778	M	49	control	0.223506
778	M	49	control	0.298259
779	M	52	control	0.116523
780	F	41	control	0.0690081
781	M	34	control	0.798146
781	M	33	control	0.658501
782	M	29	control	0.328747
783	F	28	control	0.455107
784	F	37	control	0.331488
785	F	26	control	0.135396
786	F	30	control	0.459385
787	M	46	control	0.534809
787	M	41	control	0.206809
788	M	43	control	0.182028
788	M	47	control	0.221331
789	M	49	control	0.234787
790	F	62	control	0.252628
790	F	56	control	0.487955
790	F	58	control	0.283021
790	F	60	control	0.321099
791	F	46	control	0.216419
791	F	50	control	0.223125
792	F	55	control	0.686124
792	F	55	control	0.483835
793	M	44	control	0.369174
794	F	48	control	0.277973
795	M	20	control	0.300511
796	F	55	control	0.697225
797	F	31	control	0.226302
798	F	55	control	0.492546
799	F	62	control	0.731001
800	M	36	control	0.131947
801	F	30	control	0.50132
802	M	49	control	0.478248
803	M	52	control	0.348559
804	M	35	control	0.329448
805	M	32	control	0.13768
806	F	35	control	0.136684
807	M	57	control	0.455597
807	M	53	control	0.423323
807	M	54	control	0.105883
807	M	54	control	0.0888822
808	F	27	control	0.287463
809	F	44	control	0.515639
810	M	90	control	0.529612
811	M	56	control	0.352094
811	M	55	control	0.495197
812	F	66	control	0.448592
813	M	49	control	0.502511
814	F	64	control	0.709943
814	F	55	control	0.38274
814	F	60	control	0.593875
814	F	53	control	0.444052
814	F	50	control	0.57955
814	F	73	control	0.54193
814	F	51	control	0.431378
814	F	71	control	0.788339
814	F	57	control	0.664515
814	F	70	control	0.407201
815	M	57	control	0.301999
815	M	47	control	0.180446
815	M	53	control	0.201289
815	M	51	control	0.16851
816	F	58	control	0.620065
817	F	63	control	0.823839
817	F	62	control	0.844827
817	F	64	control	0.797219
818	F	44	control	0.457617
818	F	43	control	0.407175
818	F	44	control	0.41952
819	M	61	control	0.190892
820	F	43	control	0.31106
821	F	31	control	0.0719161
822	M	62	control	0.400894
822	M	62	control	0.647691
823	F	67	control	0.390298
823	F	65	control	0.371749
823	F	59	control	0.436493
824	F	30	control	0.248428
825	F	26	control	0.270361
826	M	41	control	0.185381
827	M	58	control	0.371844
828	F	37	control	0.353373
829	M	37	control	0.189925
829	M	38	control	0.14257
830	M	72	control	0.718115
830	M	71	control	0.488582
830	M	71	control	0.485196
831	F	62	control	0.484082
832	M	36	control	0.489056
833	M	24	control	0.386472
834	F	78	control	0.56614
834	F	69	control	0.461594
835	F	51	control	0.25295
835	F	52	control	0.432682
835	F	48	control	0.344572
835	F	52	control	0.232982
835	F	51	control	0.312858
836	M	34	control	0.190444
837	M	64	control	0.227342
837	M	63	control	0.434117
837	M	57	control	0.436811
838	F	41	control	0.537876
839	F	40	control	0.151421
840	F	41	control	0.773848
840	F	45	control	0.792888
841	F	43	control	0.330481
841	F	35	control	0.345961
841	F	38	control	0.307835
841	F	31	control	0.142505
842	F	39	control	0.146167
843	F	24	control	0.69965
844	M	40	control	0.482688
844	M	40	control	0.42418
845	M	34	control	0.560841
846	M	37	control	0.284953
846	M	39	control	0.308579
847	M	39	control	0.194443
848	M	39	control	0.140665
849	F	43	control	0.61119
850	F	21	control	0.128832
850	F	21	control	0.4236
851	F	45	control	0.724255
852	F	28	control	0.15756
853	F	68	control	0.399894
854	M	63	control	0.612224
855	F	38	control	0.401513
855	F	53	control	0.475978
856	F	37	control	0.095409
856	F	37	control	0.0641508
857	F	71	control	0.648716
858	F	60	control	0.391514
859	M	19	control	0.540013
859	M	19	control	0.423601
859	M	21	control	0.860702
859	M	20	control	0.292576
860	F	65	control	0.594661
861	F	70	control	0.502323
862	M	32	control	0.551131
863	M	55	control	0.625906
864	F	30	control	0.325988
865	M	36	control	0.446186
865	M	43	control	0.334563
865	M	37	control	0.290279
866	F	44	control	0.706457
867	M	53	control	0.405318
868	M	20	control	0.07155
869	M	19	control	0.0775273
870	F	47	control	0.263681
871	F	53	control	0.708198
872	F	27	control	0.343568
873	F	63	control	0.596601
873	F	63	control	0.409054
874	F	40	control	0.390668
874	F	42	control	0.302444
875	F	40	control	0.518297
876	M	40	control	0.225135
877	F	26	control	0.732594
878	M	67	control	0.417246
879	M	31	control	0.460494
880	F	36	control	0.632088
880	F	36	control	0.565021
880	F	36	control	0.625593
880	F	36	control	0.428427
881	M	82	control	0.699614
882	F	51	control	0.148996
882	F	58	control	0.186376
883	F	28	control	0.489121
884	F	54	control	0.368326
885	F	59	control	0.618754
886	F	41	control	0.678402
887	F	22	control	0.100319
888	M	51	control	0.370075
889	F	55	control	0.587346
890	M	74	control	0.512359
891	M	66	control	0.644967
892	M	24	control	0.391521
893	M	47	control	0.494082
894	F	44	control	0.343707
894	F	45	control	0.292665
895	F	33	control	0.282502
896	F	39	control	0.137244
897	F	33	control	0.423663
898	F	33	control	0.237609
899	M	48	control	0.498128
900	M	72	control	0.849149
901	M	47	control	0.286864
902	F	47	control	0.318164
903	F	28	control	0.732451
903	F	35	control	0.326558
903	F	33	control	0.262749
903	F	39	control	0.235313
904	M	60	control	0.273719
905	F	40	control	0.598291
905	F	39	control	0.405632
906	F	29	control	0.276972
907	M	73	control	0.377234
908	M	50	control	0.455691
909	F	41	control	0.197309
909	F	54	control	0.285615
910	M	35	control	0.100977
911	F	60	control	0.721213
912	M	53	control	0.38518
912	M	45	control	0.41101
912	M	55	control	0.596714
912	M	55	control	0.419098
912	M	54	control	0.443787
912	M	56	control	0.706456
913	F	45	control	0.280938
914	F	22	control	0.315453
915	M	23	control	0.330745
916	F	21	control	0.114117
917	F	20	control	0.295755
918	F	41	control	0.350908
919	F	64	control	0.559757
919	F	62	control	0.358541
919	F	66	control	0.392327
919	F	49	control	0.414354
919	F	63	control	0.272772
920	F	23	control	0.268501
920	F	33	control	0.478331
921	F	42	control	0.211597
922	M	35	control	0.197402
922	M	33	control	0.207247
922	M	36	control	0.215095
922	M	32	control	0.279532
923	F	33	control	0.332037
924	F	36	control	0.122359
925	M	44	control	0.466049
926	F	46	control	0.307633
926	F	31	control	0.279911
926	F	33	control	0.244796
926	F	42	control	0.203561
927	M	47	control	0.477857
927	M	35	control	0.243073
928	F	23	control	0.195325
929	M	54	control	0.478562
930	M	59	control	0.21214
931	M	44	control	0.131351
931	M	44	control	0.376765
932	F	43	control	0.363322
932	F	41	control	0.285093
933	F	44	control	0.295234
934	F	60	control	0.256072
935	F	55	control	0.459816
935	F	35	control	0.297473
936	M	57	control	0.360332
937	M	55	control	0.369387
937	M	41	control	0.251576
938	F	56	control	0.194589
938	F	54	control	0.114721
939	M	59	control	0.587971
939	M	48	control	0.446623
939	M	59	control	0.484163
939	M	49	control	0.451343
939	M	57	control	0.525695
939	M	54	control	0.465738
939	M	55	control	0.461207
939	M	54	control	0.453599
940	F	44	control	0.512483
940	F	44	control	0.478223
940	F	46	control	0.55214
940	F	44	control	0.563121
940	F	45	control	0.436756
940	F	45	control	0.38443
940	F	44	control	0.404795
941	F	74	control	0.636457
941	F	71	control	0.473145
942	F	31	control	0.42612
943	M	52	control	0.740095
944	F	38	control	0.395119
945	F	66	control	0.479031
946	F	26	control	0.242064
947	F	30	control	0.847303
948	F	49	control	0.222798
949	F	63	control	0.605156
950	F	61	control	0.579412
951	M	23	control	0.235445
951	M	23	control	0.324159
952	M	48	control	0.571184
953	F	54	control	0.671497
953	F	58	control	0.552847
953	F	57	control	0.516777
953	F	53	control	0.617057
954	M	63	control	0.518937
955	M	38	control	0.619964
955	M	40	control	0.614422
956	F	49	control	0.400951
957	F	42	control	0.702942
957	F	63	control	0.822621
957	F	62	control	0.827497
957	F	60	control	0.901402
957	F	43	control	0.855952
958	M	37	control	0.519994
959	M	57	control	0.200389
960	F	54	control	0.431155
961	M	25	control	0.073483
962	M	47	control	0.32613
963	F	29	control	0.288365
964	F	58	control	0.314808
964	F	60	control	0.267983
964	F	64	control	0.378642
964	F	58	control	0.148436
965	M	39	control	0.208196
965	M	32	control	0.117906
966	F	66	control	0.414726
967	F	36	control	0.322434
968	F	44	control	0.437035
969	M	41	control	0.924198
969	M	41	control	0.831666
970	M	38	control	0.164557
971	M	36	control	0.0906068
971	M	49	control	0.344086
972	M	51	control	0.786226
972	M	51	control	0.743327
972	M	51	control	0.571158
973	M	26	control	0.334739
973	M	37	control	0.166527
973	M	35	control	0.188881
974	M	42	control	0.169146
975	M	53	control	0.622003
976	F	29	control	0.227524
977	F	31	control	0.181164
978	F	65	control	0.157541
979	F	79	control	0.210329
979	F	66	control	0.339909
980	F	59	control	0.552302
980	F	61	control	0.800012
980	F	64	control	0.745717
980	F	62	control	0.735149
980	F	65	control	0.489379
980	F	56	control	0.464298
981	M	45	control	0.135914
981	M	44	control	0.215295
982	F	57	control	0.622976
982	F	64	control	0.791445
983	M	40	control	0.230917
984	F	61	control	0.490009
985	M	47	control	0.511448
985	M	49	control	0.258513
986	M	42	control	0.291076
987	F	35	control	0.397967
988	M	74	control	0.781917
989	F	51	control	0.260005
989	F	51	control	0.214576
989	F	54	control	0.454328
990	F	53	control	0.130456
990	F	52	control	0.0982469
990	F	45	control	0.11583
991	F	32	control	0.371662
991	F	37	control	0.260199
992	F	44	control	0.171506
993	F	62	control	0.46578
994	F	42	control	0.690098
994	F	42	control	0.716856
994	F	49	control	0.609069
994	F	49	control	0.386297
995	F	63	control	0.75279
996	F	54	control	0.645256
996	F	54	control	0.797001
996	F	55	control	0.488639
996	F	54	control	0.323021
996	F	54	control	0.309522
996	F	55	control	0.297151
997	M	46	control	0.243521
998	F	28	control	0.168226
999	F	32	control	0.0670542
999	F	46	control	0.10467
999	F	37	control	0.121463
999	F	39	control	0.176762
999	F	41	control	0.132895
999	F	36	control	0.0913657
999	F	34	control	0.100311
999	F	39	control	0.120695
999	F	38	control	0.171736
999	F	35	control	0.169939
1000	F	61	control	0.483164
1001	M	25	control	0.201976
1002	M	34	control	0.271733
1003	M	24	control	0.199181
1004	M	70	control	0.500432
1004	M	75	control	0.361757
1004	M	75	control	0.268733
1005	M	33	control	0.236208
1006	M	39	control	0.244184
1007	F	51	control	0.759811
1008	M	45	control	0.45968
1009	M	48	control	0.270168
1009	M	48	control	0.37766
1010	F	40	control	0.431504
1011	F	42	control	0.261363
1011	F	42	control	0.471267
1011	F	42	control	0.498901
1011	F	44	control	0.346585
1012	F	22	control	0.200051
1013	M	65	control	0.341064
1014	F	51	control	0.482161
1015	F	41	control	0.335571
1016	F	45	control	0.343052
1017	M	43	control	0.248308
1018	F	39	control	0.131002
1019	F	45	control	0.766769
1019	F	41	control	0.722145
1019	F	45	control	0.558723
1019	F	46	control	0.812621
1019	F	38	control	0.463729
1020	F	27	control	0.388291
1021	F	37	control	0.300846
1021	F	35	control	0.326735
1022	F	77	control	0.872274
1023	F	51	control	0.412781
1023	F	54	control	0.374418
1023	F	49	control	0.47961
1023	F	53	control	0.334412
1024	F	32	control	0.450565
1025	M	50	control	0.537906
1026	F	32	control	0.213527
1027	M	41	control	0.377798
1028	F	73	control	0.47826
1028	F	73	control	0.470701
1029	M	30	control	0.093553
1030	F	40	control	0.722747
1030	F	37	control	0.596156
1030	F	33	control	0.429001
1030	F	41	control	0.334311
1030	F	36	control	0.578532
1030	F	31	control	0.506039
1031	F	42	control	0.437959
1032	F	20	control	0.181085
1033	M	30	control	0.220913
1034	F	25	control	0.368277
1035	F	42	control	0.131134
1036	F	42	control	0.436753
1037	F	61	control	0.584384
1038	M	39	control	0.75234
1039	M	39	control	0.227947
1040	F	34	control	0.440582
1041	F	54	control	0.255348
1042	F	42	control	0.168737
1043	F	65	control	0.484684
1044	F	24	control	0.300015
1045	F	55	control	0.638489
1046	F	46	control	0.273431
1046	F	44	control	0.194315
1046	F	43	control	0.218648
1046	F	36	control	0.22502
1046	F	40	control	0.229322
1046	F	38	control	0.274324
1046	F	44	control	0.28378
1046	F	32	control	0.182056
1046	F	44	control	0.166582
1046	F	37	control	0.209155
1046	F	40	control	0.227514
1046	F	44	control	0.295715
1047	F	39	control	0.467404
1048	F	27	control	0.25688
1049	F	48	control	0.226643
1050	F	23	control	0.2926
1051	M	29	control	0.0881666
1052	F	40	control	0.281506
1053	F	28	control	0.242484
1054	M	35	control	0.436503
1055	F	39	control	0.180457
1056	F	36	control	0.226048
1057	M	34	control	0.135304
1057	M	41	control	0.245863
1057	M	38	control	0.115309
1058	F	47	control	0.263549
1058	F	44	control	0.104939
1059	F	44	control	0.135605
1060	F	57	control	0.426401
1061	F	40	control	0.301849
1062	M	36	control	0.120385
1063	M	58	control	0.434514
1064	F	59	control	0.419591
1065	F	27	control	0.715234
1066	F	39	control	0.567254
1066	F	36	control	0.569391
1067	M	46	control	0.601659
1068	M	35	control	0.423486
1069	M	77	control	0.472865
1070	M	38	control	0.533064
1071	F	29	control	0.371625
1072	F	61	control	0.422786
1072	F	56	control	0.497249
1073	M	37	control	0.468371
1074	F	38	control	0.424209
1074	F	43	control	0.422421
1074	F	47	control	0.433788
1074	F	50	control	0.305617
1075	M	46	control	0.0978007
1075	M	40	control	0.0766435
1075	M	42	control	0.0559874
1075	M	43	control	0.162281
1075	M	45	control	0.0906552
1075	M	44	control	0.168807
1075	M	47	control	0.179735
1076	F	55	control	0.491081
1076	F	46	control	0.199073
1077	M	23	control	0.636386
1078	F	80	control	0.430893
1079	M	48	control	0.297492
1080	F	57	control	0.631627
1080	F	34	control	0.308258
1081	M	68	control	0.730855
1081	M	69	control	0.329107
1081	M	69	control	0.275361
1081	M	69	control	0.368709
1082	M	38	control	0.282876
1083	F	50	control	0.25374
1084	F	37	control	0.128538
1085	M	73	control	0.17382
1086	M	48	control	0.353993
1087	F	72	control	0.394712
1088	F	50	control	0.195787
1089	F	46	control	0.101281
1089	F	48	control	0.118859
1089	F	49	control	0.114609
1090	F	24	control	0.178386
1090	F	26	control	0.254893
1091	F	40	control	0.243769
1092	F	65	control	0.646604
1093	M	70	control	0.525417
1094	F	37	control	0.279998
1095	F	60	control	0.492051
1096	M	58	control	0.321393
1097	M	39	control	0.305617
1098	M	64	control	0.213514
1098	M	65	control	0.200734
1099	M	27	control	0.272874
1099	M	23	control	0.115564
1100	M	35	control	0.576813
1100	M	35	control	0.433455
1101	M	33	control	0.385476
1102	M	22	control	0.243967
1103	M	21	control	0.0648903
1104	M	50	control	0.167105
1105	F	45	control	0.278962
1106	F	31	control	0.412694
1106	F	33	control	0.319339
1107	F	32	control	0.383196
1108	F	32	control	0.440447
1109	F	67	control	0.867346
1109	F	57	control	0.794044
1109	F	71	control	0.855754
1109	F	68	control	0.890929
1109	F	55	control	0.813644
1109	F	54	control	0.893767
1109	F	68	control	0.891514
1110	M	42	control	0.0830755
1111	M	55	control	0.710083
1112	F	45	control	0.208683
1113	M	62	control	0.706256
1113	M	62	control	0.58239
1114	M	77	control	0.484976
1115	F	44	control	0.458894
1116	M	55	control	0.449021
1117	M	33	control	0.237125
1118	M	20	control	0.338276
1119	F	32	control	0.207422
1120	M	36	control	0.216413
1121	M	47	control	0.226289
1121	M	49	control	0.680634
1122	M	61	control	0.135431
1122	M	65	control	0.237159
1123	M	55	control	0.562811
1123	M	48	control	0.596391
1123	M	53	control	0.668794
1123	M	54	control	0.670212
1123	M	39	control	0.709978
1123	M	42	control	0.585675
1123	M	56	control	0.52902
1123	M	45	control	0.52046
1123	M	47	control	0.590326
1123	M	43	control	0.615815
1123	M	52	control	0.720483
1123	M	49	control	0.588932
1123	M	50	control	0.788156
1124	M	53	control	0.256863
1124	M	58	control	0.221744
1124	M	56	control	0.269113
1124	M	59	control	0.380601
1124	M	57	control	0.18875
1124	M	51	control	0.309423
1124	M	54	control	0.161807
1124	M	50	control	0.169733
1124	M	55	control	0.170641
1124	M	48	control	0.212927
1125	M	48	control	0.288672
1126	F	51	control	0.351716
1126	F	49	control	0.250233
1126	F	46	control	0.292485
1126	F	45	control	0.172334
1126	F	44	control	0.153962
1126	F	48	control	0.209883
1127	M	50	control	0.154877
1127	M	51	control	0.222372
1127	M	51	control	0.440922
1127	M	51	control	0.501521
1127	M	51	control	0.197795
1128	F	45	control	0.434475
1128	F	45	control	0.476917
1128	F	45	control	0.419635
1128	F	44	control	0.285097
1129	F	41	control	0.471424
1129	F	50	control	0.510553
1129	F	49	control	0.654526
1129	F	49	control	0.629791
1130	M	27	control	0.423819
1131	F	62	control	0.507084
1132	F	56	control	0.157985
1133	F	42	control	0.195631
1134	M	47	control	0.333351
1134	M	39	control	0.261977
1135	F	28	control	0.555814
1136	M	56	control	0.562839
1137	M	28	control	0.304604
1137	M	28	control	0.589879
1138	F	37	control	0.169053
1138	F	38	control	0.287575
1139	F	50	control	0.272518
1140	F	47	control	0.508023
1140	F	56	control	0.384358
1140	F	60	control	0.332861
1141	M	38	control	0.529786
1142	M	55	control	0.37139
1142	M	58	control	0.223486
1142	M	51	control	0.256247
1143	F	41	control	0.588089
1143	F	29	control	0.347402
1144	M	26	control	0.234895
1145	F	68	control	0.125739
1145	F	73	control	0.108517
1145	F	69	control	0.25453
1146	F	60	control	0.652512
1147	F	51	control	0.430809
1148	F	59	control	0.262037
1149	M	62	control	0.320219
1150	F	20	control	0.436866
1151	M	64	control	0.463467
1151	M	72	control	0.750616
1151	M	73	control	0.334116
1151	M	63	control	0.180469
1151	M	72	control	0.568241
1151	M	65	control	0.315967
1151	M	72	control	0.610351
[truncated: 132,131 more rows]
